# Supplementary material for: Interdisciplinary approach to the demography of Jamaica
Source: BMC Evol Biol. 2012 Feb 23;12:24. doi: 10.1186/1471-2148-12-24 (PMC3299582; doi:10.1186/1471-2148-12-24)
Supplement: Additional file 2 — Table S2. Haplogroup frequencies of Jamaica, different African regions and different iterations considered and analyzed in the present study. [file 1471-2148-12-24-S2.XLSX]

## Sheet: Table S2
	L0a	L1b	L1c	L2a	L2b	L2c	L2d	L3b	L3d	L3e	L3f	L4	non-L/U6	other L0'1'2	other L3	U6a
Jamaica	0.05	0.115	0.08	0.2725	0.0375	0.045	0.0075	0.0625	0.0425	0.155	0.0625	0.0025	0.0025	0.025	0.0075	0.0075
All
Bight of Benin	0.0356295	0.111639	0.0475059	0.232779	0.0332542	0.0498812	0.0142518	0.133017	0.0783848	0.168646	0.0522565	0.00475059	0.0166271	0	0.0142518	0.00712589
Bight of Biafra	0.060423	0.0738808	0.241143	0.149684	0.0291129	0.0230706	0.0178522	0.0661906	0.0513595	0.174952	0.0667399	0.0123592	0.015655	0.0005493	0.0140071	0.00302115
East Africa	0.125466	0.0136646	0.00869565	0.167702	0.00993789	0.00248447	0.00372671	0.0434783	0.0161491	0.0335404	0.0496894	0.147826	0.219876	0.0347826	0.110559	0.0124224
Gold Coast	0.0158416	0.0831683	0.0752475	0.326733	0.0336634	0.0514851	0.00792079	0.0970297	0.0633663	0.174257	0.0435644	0	0.00594059	0	0.00792079	0.0138614
Senegambia	0.0257848	0.130045	0.0414798	0.171525	0.0829596	0.169283	0.0179372	0.0986547	0.0840807	0.0795964	0.0302691	0	0.0280269	0	0.0213004	0.0190583
Sierra Leone	0.0279465	0.130012	0.0643985	0.211422	0.0437424	0.108141	0.0279465	0.114216	0.0716889	0.0996355	0.0498177	0.00121507	0.0121507	0	0.0206561	0.0170109
South East Africa	0.180645	0.0103226	0.0425806	0.216774	0.0154839	0.00516129	0.00387097	0.04	0.0735484	0.126452	0.0129032	0.0103226	0.109677	0.144516	0.00774194	0
West-central Africa	0.11119	0.0427655	0.322167	0.131148	0.023521	0.0249465	0.0135424	0.0213828	0.0449038	0.170349	0.0584462	0.00498931	0.00285103	0.0213828	0.00641483	0
No Sahel
Bight of Benin	0.047138	0.107744	0.047138	0.276094	0.03367	0.037037	0.00673401	0.0942761	0.0774411	0.185185	0.0572391	0.00673401	0.00673401	0	0.010101	0.00673401
Bight of Biafra	0.0608378	0.0708112	0.286237	0.148936	0.0232713	0.0226064	0.0182846	0.0501995	0.0428856	0.182846	0.0591755	0.0123005	0.00631649	0.000664894	0.0123005	0.00232713
East Africa	0.125466	0.0136646	0.00869565	0.167702	0.00993789	0.00248447	0.00372671	0.0434783	0.0161491	0.0335404	0.0496894	0.147826	0.219876	0.0347826	0.110559	0.0124224
Gold Coast	0.0142566	0.0835031	0.0753564	0.331976	0.0346232	0.0529532	0.00814664	0.089613	0.0651731	0.177189	0.0448065	0	0.00407332	0	0.00814664	0.0101833
Senegambia	0.0512821	0.205128	0	0.128205	0.102564	0.179487	0	0.128205	0.0512821	0.0512821	0.0512821	0	0	0	0.0512821	0
Sierra Leone	0.030349	0.127466	0.0804249	0.229135	0.0333839	0.101669	0.0318665	0.107739	0.0622155	0.101669	0.0515933	0.00151745	0.00455235	0	0.0227618	0.0136571
South East Africa	0.180645	0.0103226	0.0425806	0.216774	0.0154839	0.00516129	0.00387097	0.04	0.0735484	0.126452	0.0129032	0.0103226	0.109677	0.144516	0.00774194	0
West-central Africa	0.11119	0.0427655	0.322167	0.131148	0.023521	0.0249465	0.0135424	0.0213828	0.0449038	0.170349	0.0584462	0.00498931	0.00285103	0.0213828	0.00641483	0
No Pygmies
Bight of Benin	0.0356295	0.111639	0.0475059	0.232779	0.0332542	0.0498812	0.0142518	0.133017	0.0783848	0.168646	0.0522565	0.00475059	0.0166271	0	0.0142518	0.00712589
Bight of Biafra	0.0645786	0.0865354	0.126574	0.172425	0.0342267	0.0268001	0.0209881	0.0774943	0.0584437	0.20084	0.0781401	0.0142073	0.0184049	0.000322893	0.0164675	0.00355182
East Africa	0.112882	0.0146082	0.00929615	0.138114	0.0106242	0.00265604	0.00398406	0.0464807	0.0172643	0.0358566	0.0531208	0.151394	0.23506	0.0371846	0.118194	0.0132802
Gold Coast	0.0158416	0.0831683	0.0752475	0.326733	0.0336634	0.0514851	0.00792079	0.0970297	0.0633663	0.174257	0.0435644	0	0.00594059	0	0.00792079	0.0138614
Senegambia	0.0257848	0.130045	0.0414798	0.171525	0.0829596	0.169283	0.0179372	0.0986547	0.0840807	0.0795964	0.0302691	0	0.0280269	0	0.0213004	0.0190583
Sierra Leone	0.0279465	0.130012	0.0643985	0.211422	0.0437424	0.108141	0.0279465	0.114216	0.0716889	0.0996355	0.0498177	0.00121507	0.0121507	0	0.0206561	0.0170109
South East Africa	0.180645	0.0103226	0.0425806	0.216774	0.0154839	0.00516129	0.00387097	0.04	0.0735484	0.126452	0.0129032	0.0103226	0.109677	0.144516	0.00774194	0
West-central Africa	0.11796	0.0456621	0.28691	0.14003	0.0251142	0.0266362	0.0136986	0.0228311	0.0479452	0.177321	0.0578387	0.00532725	0.00304414	0.0228311	0.00684932	0
Neither Nor
Bight of Benin	0.047138	0.107744	0.047138	0.276094	0.03367	0.037037	0.00673401	0.0942761	0.0774411	0.185185	0.0572391	0.00673401	0.00673401	0	0.010101	0.00673401
Bight of Biafra	0.0661526	0.086039	0.152192	0.177354	0.0284091	0.0271916	0.0223214	0.0608766	0.0499188	0.217127	0.0718344	0.0146104	0.00771104	0.000405844	0.0150162	0.00284091
East Africa	0.112882	0.0146082	0.00929615	0.138114	0.0106242	0.00265604	0.00398406	0.0464807	0.0172643	0.0358566	0.0531208	0.151394	0.23506	0.0371846	0.118194	0.0132802
Gold Coast	0.0142566	0.0835031	0.0753564	0.331976	0.0346232	0.0529532	0.00814664	0.089613	0.0651731	0.177189	0.0448065	0	0.00407332	0	0.00814664	0.0101833
Senegambia	0.0512821	0.205128	0	0.128205	0.102564	0.179487	0	0.128205	0.0512821	0.0512821	0.0512821	0	0	0	0.0512821	0
Sierra Leone	0.030349	0.127466	0.0804249	0.229135	0.0333839	0.101669	0.0318665	0.107739	0.0622155	0.101669	0.0515933	0.00151745	0.00455235	0	0.0227618	0.0136571
South East Africa	0.180645	0.0103226	0.0425806	0.216774	0.0154839	0.00516129	0.00387097	0.04	0.0735484	0.126452	0.0129032	0.0103226	0.109677	0.144516	0.00774194	0
West-central Africa	0.11796	0.0456621	0.28691	0.14003	0.0251142	0.0266362	0.0136986	0.0228311	0.0479452	0.177321	0.0578387	0.00532725	0.00304414	0.0228311	0.00684932	0
