# Supplementary material for: Interdisciplinary approach to the demography of Jamaica
Source: BMC Evol Biol. 2012 Feb 23;12:24. doi: 10.1186/1471-2148-12-24 (PMC3299582; doi:10.1186/1471-2148-12-24)
Supplement: Additional file 3 — Table S3. Haplotypes shared (relative frequencies) between Jamaica and the different African regions analyzed in the present study. [file 1471-2148-12-24-S3.XLSX]

## Sheet: Absolute frequencies
Table S3a. Haplotypes shared (absolute frequencies) between Jamaica and the different African regions analyzed in the present study. Only the sequence segment 16090-16365 of the HVS-I was considered.
	Jamaica	BightofBenin	BightofBiafra	EastAfrica	GoldCoast	Senegambia	SierraLeone	SouthEastAfrica	West-centralAfrica	TOTALS
Jamaican profiles	n = 400	n = 421	n = 3641	n = 805	n = 505	n = 892	n = 823	n = 775	n = 1403	n = 9665
092 129 148 168 172 187 188G 189 223 230 311	1	0	0	0	0	0	0	0	0	1			0-10
092 189 223 278 294	1	0	1	0	0	0	0	0	0	2			>10
092 223 278 294 309	1	0	16	0	1	1	1	0	2	22
093 124 223 256 265C	1	0	0	0	0	0	0	0	0	1
093 126 187 189 223 264 270 278 311	1	0	0	0	1	0	0	0	0	2
093 129 140 184 187 189 223 278 294 301 311 360	1	0	0	0	0	0	0	0	11	12
093 129 148 168 172 187 188G 189 223 230 278 293 311 320	1	0	6	1	0	0	0	3	4	15
093 129 148 168 172 187 188G 189 223 230 278 311 320	1	0	1	0	0	0	0	0	0	2
093 129 187 189 223 265C 278 286G 294 311 360	1	0	7	1	0	0	0	0	3	12
093 129 187 189 223 278 290 293 294 311 360	1	0	0	0	0	0	0	0	0	1
093 129 189 278 300 311 354	1	0	0	0	0	0	0	0	3	4
093 148 172 187 188G 189 223 230 311 320	1	0	20	1	0	0	0	9	19	50
093 148 223 265T	2	2	0	0	4	0	3	0	0	11
093 148 223 265T 311	1	0	0	0	0	1	0	0	0	2
093 187 189 223 230 265C 278 286G 294 311	1	0	0	0	0	0	0	0	0	1
093 189 192 223 278 294 309	1	2	1	0	4	1	1	0	0	10
093 189 223 264 270 278 294 309	1	0	0	0	0	0	0	0	0	1
093 189 223 278 294 309	1	0	1	0	3	0	0	0	1	6
093 223 264 278	6	2	0	0	2	1	1	0	0	12
093 223 278 294	1	0	1	0	1	0	0	0	0	3
093 223 278 294 309	1	1	2	0	2	2	2	0	0	10
102 129 148 172 184 187 189 223 261 278 311	1	0	0	0	0	0	0	0	0	1
108 129 187 189 223 278 284 293 294 311 360	2	0	0	0	0	0	0	0	0	2
111 124 189 223	1	0	2	0	0	0	0	0	2	5
111 124 223	1	3	6	1	5	11	6	0	0	33
111 126 187 189 223 239 270 278 293 311	1	0	6	0	0	0	3	0	5	15
111 223 278 294 309	1	0	0	0	0	0	0	0	0	1
111 223 290 299 319 362	1	0	0	0	0	0	0	0	0	1
111A 145 184 239 278 292 311 355	1	0	0	0	0	0	1	0	0	2
114 172 223 278 294 309	3	0	0	0	0	0	0	0	0	3
114A 129 187 189 213 223 278 293 355 362	1	0	0	0	0	0	0	0	0	1
114A 129 189 223 278	1	0	0	0	0	0	0	0	0	1
114A 129 213 223	1	0	1	0	1	0	0	0	0	3
114A 129 213 223 265 278 311	1	0	0	0	0	0	1	0	0	2
114A 129 213 223 278	2	3	5	0	2	14	3	0	0	29
114A 129 213 223 278 311 362	2	0	1	0	0	0	0	0	0	3
114A 129 213 223 278 327 355 356 362	1	0	0	0	0	0	0	0	0	1
114A 129 213 223 278 355 356 362	1	0	0	0	1	0	0	0	0	2
114A 129 213 223 278 355 362	4	3	15	1	4	22	3	0	12	64
114A 129 213 223 278 362	1	0	9	0	0	7	3	0	0	20
114A 189 192 223 278 294 362	1	0	0	0	1	0	0	0	0	2
114A 189 223 278 294 362	2	0	0	0	0	0	0	0	0	2
124 145 189 223 278 362	1	0	0	0	0	1	3	0	0	5
124 166 223	2	3	23	0	1	0	3	0	0	32
124 189 223 278 311 362	1	1	2	0	0	0	0	0	0	4
124 189 223 278 362	1	1	5	0	1	4	3	0	0	15
124 192 223 271 278 362	1	0	0	0	0	0	0	0	0	1
124 209 223 278 362	2	0	0	0	0	1	0	0	0	3
124 223	9	2	28	0	8	12	17	3	1	80
124 223 256	2	1	18	4	8	8	12	0	6	59
124 223 256 278 362	1	0	5	0	0	0	0	0	0	6
124 223 274 278 362	1	0	0	0	0	0	0	0	0	1
124 223 278 292 362	1	0	0	0	0	0	0	0	0	1
124 223 278 293 362	1	0	1	0	0	0	0	0	0	2
124 223 278 311 362	2	4	47	2	0	2	1	5	11	74
124 223 278 325	1	0	0	0	0	0	0	0	0	1
124 223 278 355 362	1	0	0	0	0	1	5	0	0	7
124 223 278 362	8	22	83	9	21	29	42	1	6	221
124 223 362	1	0	6	0	2	0	0	0	0	9
126	1	0	0	1	0	0	0	0	0	2
126 166 187 189 223 264 270 278 293 311	1	0	3	0	0	1	0	0	2	7
126 172 187 189 223 264 270 278 293 301	1	0	0	0	0	0	0	0	0	1
126 172 187 189 223 264 270 311	1	0	0	0	0	0	0	0	0	1
126 178 189 223 264 270 278 293 311	1	0	0	0	0	0	0	0	0	1
126 187 189	1	0	0	0	0	0	0	0	0	1
126 187 189 223 239 264 270 278 310	1	0	0	0	0	0	0	0	0	1
126 187 189 223 264 268 270 278 293 311	1	0	0	0	0	0	0	0	0	1
126 187 189 223 264 270 278 292 311	1	0	0	0	0	0	0	0	0	1
126 187 189 223 264 270 278 293 294 309 311	1	0	0	0	0	0	0	0	0	1
126 187 189 223 264 270 278 293 301 311	2	1	0	0	2	0	1	0	0	6
126 187 189 223 264 270 278 293 311	20	24	117	2	17	32	20	1	18	251
126 187 189 223 264 270 278 293 311 362	1	0	0	0	0	1	0	0	0	2
126 187 189 223 264 270 278 311	11	5	38	0	11	9	21	5	23	123
126 187 189 223 264 270 278 311 327	1	0	0	0	0	0	0	0	0	1
126 189 223 264 270 278 293 311	1	0	0	0	0	0	4	0	0	5
129 145 189 215 223 278 294 311 319 360	1	0	0	0	1	0	0	0	0	2
129 145 189 223 234 278 294 311 360	1	0	0	0	0	0	0	0	0	1
129 148 168 172 187 188G 189 223 230 278 293 311 320	3	0	20	6	0	0	0	28	32	89
129 148 168 172 187 188G 189 223 230 294 311 320 362	1	0	0	0	0	0	0	0	0	1
129 148 168 172 187 188G 189 223 230 311 320	3	8	67	9	5	16	12	2	11	133
129 148 168 172 187 188G 189 223 230 311 320 325 362	1	0	0	0	0	0	2	0	0	3
129 148 168 172 187 188G 189 223 230 311 320 362	2	5	6	0	0	0	0	0	5	18
129 148 172 187 188G 189 223 230 311 320 362	2	0	0	0	0	0	0	0	0	2
129 148 189 278 300 354	1	0	12	0	0	0	0	0	0	13
129 163 187 189 223 278 293 294 311 360	1	2	2	0	11	1	3	0	1	21
129 172 174A 184 187 189 223 261 278 290 293 311 360	1	0	0	0	0	0	0	0	0	1
129 184 189 215 223 278 294 311 360	2	0	0	0	1	0	0	0	0	3
129 187 189 213 223 265C 274 278 286G 294 311 360	1	0	0	0	0	0	0	0	0	1
129 187 189 223 265C 278 286G 288 294 311 360	2	0	7	0	0	0	0	0	0	9
129 187 189 223 265C 278 286G 290 311 359 360	1	0	0	0	0	0	0	0	0	1
129 187 189 223 265C 278 286G 294 311 359 360	1	0	0	0	0	0	0	0	2	3
129 187 189 223 265C 278 286G 294 311 360	3	1	17	0	0	0	0	0	3	24
129 187 189 223 265C 286A 294 311 320 360	2	0	4	0	0	0	0	0	4	10
129 187 189 223 274 278 293 294 311	1	0	1	0	0	0	0	0	0	2
129 187 189 223 274 278 293 294 311 360	1	1	174	0	0	0	0	2	64	242
129 187 189 223 278 284 293 294 311 325 360	1	0	1	0	0	0	0	0	0	2
129 187 189 223 278 284 293 294 311 360	2	0	21	0	0	0	0	0	1	24
129 187 189 223 278 293 294 311 360 362	1	0	0	0	0	0	0	0	0	1
129 189 192 209 223 278 294 309	1	0	1	0	0	0	0	0	0	2
129 189 209 223 292 295 311	2	0	1	0	0	0	0	0	0	3
129 189 223 265C 278 286G 294 311 360	1	0	1	0	0	0	0	0	0	2
129 189 278 300	1	0	0	0	1	0	0	0	0	2
129 209 223 266 292 295 311	1	0	0	0	0	0	0	0	0	1
129 209 223 291 292 295 311	1	0	0	0	0	0	0	0	1	2
129 209 223 292 295 311	10	2	58	3	2	0	4	1	5	85
129 223	1	0	2	3	0	0	0	0	0	6
129 223 254 266 278 344	1	0	0	0	0	0	0	0	0	1
129 223 278 294	1	0	1	1	0	0	0	1	3	7
129 223 278 294 309	3	2	20	0	0	0	1	0	4	30
129 223 278 362	1	0	0	0	0	0	1	1	0	3
129 223 362	1	0	0	0	0	0	0	0	0	1
136 172 189 223 239 311 320	1	0	0	0	0	0	0	0	0	1
145 166 223 224 278 295	1	0	0	0	0	0	0	0	0	1
147 172 189 223 320	1	0	0	0	0	0	0	0	0	1
148 167 172 187 188G 189 223 230 311 320	1	0	0	0	0	0	0	0	0	1
148 168 172 187 188G 189 223 230 311 320 362	1	0	0	0	0	0	0	0	0	1
148 172 187 188G 189 223 230 256 311 320	1	0	0	0	0	0	0	1	0	2
148 172 187 188G 189 223 230 311 320	1	1	9	6	0	0	0	62	27	106
148 218 223 278 320	1	0	0	0	0	0	0	0	0	1
166delA 223 356	1	0	0	0	0	0	0	0	0	1
169 195 223 235 243 244 311	1	0	0	0	0	0	0	0	0	1
172 184 219 234 278 311	1	0	1	0	0	0	0	0	0	2
172 187 189 223 265C 278 286G 294 311 360	1	0	0	0	0	0	0	0	2	3
172 187 189 223 320	1	0	0	0	0	1	0	0	0	2
172 189 209 223 311 320	1	0	0	0	2	0	0	0	0	3
172 189 219 240 278	2	0	0	0	0	0	0	0	0	2
172 189 223 239 320	1	0	0	0	3	0	1	0	0	5
172 189 223 261 309 320	1	0	0	0	0	0	1	0	0	2
172 189 223 265 320	1	0	0	0	0	0	0	0	0	1
172 189 223 266 320	1	0	3	0	0	0	0	0	0	4
172 189 223 278 294 309 362	1	0	0	0	0	0	0	0	0	1
172 189 223 278 320	1	0	1	0	1	0	0	0	0	3
172 189 223 311 320	3	4	5	0	2	0	0	1	6	21
172 189 223 320	16	10	105	5	11	10	14	13	53	237
172 223 278 294 309	1	0	0	0	2	0	0	0	0	3
172 223 278 309 327	1	0	3	0	0	0	0	0	0	4
172 223 278 311 318	1	0	0	0	0	0	0	0	0	1
176 223 311 327	1	0	0	0	0	0	0	0	0	1
179 189 223 239 311 320 362	1	3	6	0	1	0	0	0	0	11
179 223 327	1	0	6	0	0	0	0	0	0	7
184 189 192 223 278 290 294 309	1	0	0	0	0	0	0	0	0	1
185 189 223 264 327	1	0	1	0	0	0	0	0	0	2
185 189 223 278 294 309	1	0	1	0	0	0	0	0	0	2
185 189delT 223 264 327	1	0	0	0	0	0	0	0	0	1
185 223 264 327	1	0	0	0	0	0	0	0	0	1
185 223 311 327	1	0	3	5	0	0	0	3	12	24
185 223 327	1	1	3	0	0	0	0	7	10	22
187 189 223 278 293 294 311 360	1	1	4	0	0	0	0	0	4	10
187 189 223 278 294	1	0	0	0	0	0	1	0	0	2
187 189 223 278 294 309	1	0	0	0	0	0	0	0	0	1
189 192 223 274 278 294 309	1	0	0	1	0	0	0	0	0	2
189 192 223 278 294	1	2	13	3	1	4	5	3	6	38
189 192 223 278 294 309	6	10	51	7	10	11	14	7	23	139
189 192 223 278 294 362	3	0	4	0	12	0	4	0	0	23
189 217	1	0	0	0	0	0	0	0	0	1
189 218 223 234 278 294 309 357	1	0	0	0	0	0	0	0	0	1
189 223 234 249 278 294 295	1	0	0	0	0	0	0	0	3	4
189 223 248 278 294 309	1	0	0	0	0	0	0	0	0	1
189 223 264 278	1	0	1	0	0	0	1	0	0	3
189 223 264 278 294 309	1	0	0	0	0	1	1	0	0	3
189 223 278 294	1	0	13	3	0	5	1	0	0	23
189 223 278 294 304 309	1	0	0	0	0	0	0	0	0	1
189 223 278 294 309	21	6	42	28	16	11	12	4	5	145
189 223 278 294 309 362	1	0	1	0	0	0	1	0	0	3
189 223 278 294 362	1	2	7	0	2	2	10	0	0	24
189 278 294 309	1	0	0	0	0	0	0	0	0	1
189 278 318	1	0	0	0	0	0	0	0	0	1
206C 291 359	1	0	0	0	0	0	0	0	0	1
209 223 235 274 292 311	1	0	3	0	0	0	0	0	0	4
209 223 292 295 311	2	0	0	0	2	5	14	0	0	23
209 223 292 311	6	7	51	6	6	6	2	0	1	85
209 223 311	2	1	26	3	1	0	2	3	43	81
213 223 239 278 294 309	2	2	5	0	4	1	3	0	2	19
213 223 278 294 309	1	0	2	0	1	3	2	0	0	9
219 223 264	1	0	0	0	0	0	0	0	0	1
223	2	3	39	3	0	0	3	4	0	54
223 230	1	0	0	0	0	0	0	0	0	1
223 242 249 278	1	0	0	0	0	0	0	0	0	1
223 256 278 294 309	1	1	16	0	1	0	1	0	4	24
223 261 278	1	0	0	0	0	2	2	0	0	5
223 264	1	1	9	2	0	15	5	1	9	43
223 264 278	2	3	16	0	3	10	1	0	2	37
223 264 290	1	0	0	0	0	0	0	0	0	1
223 264 319	1	0	0	0	0	0	0	0	0	1
223 265T	4	3	30	4	1	0	0	10	29	81
223 265T 316	1	0	0	0	0	0	0	0	0	1
223 266 278 287 340	1	0	0	0	0	0	0	0	0	1
223 270 278 294 309	1	0	0	0	0	0	0	0	0	1
223 270 320	1	0	0	0	0	0	0	0	0	1
223 274 278 290 294	1	0	0	0	0	0	0	0	0	1
223 274 278 294	1	0	0	0	0	0	0	0	0	1
223 278	7	5	27	0	10	62	37	0	6	154
223 278 286 294	1	1	0	0	2	1	1	4	0	10
223 278 286 294 309	2	2	15	1	11	3	8	37	8	87
223 278 294	1	3	14	0	7	2	5	0	7	39
223 278 294 309	22	32	77	4	31	24	29	10	24	253
223 278 294 309 319	9	0	0	0	0	0	0	0	0	9
223 278 294 309 325	1	0	1	0	0	0	0	0	0	2
223 278 304 355 362	1	0	0	0	0	0	0	0	0	1
223 278 318	1	3	2	0	0	1	6	0	0	13
223 278 318 363	1	0	0	0	0	0	0	0	0	1
223 278 355 362	1	0	1	0	0	0	0	0	0	2
223 278 362	1	3	12	0	12	6	7	4	0	45
223 291	1	0	1	0	0	0	0	0	0	2
223 291 320	1	0	0	0	0	0	0	0	0	1
223 299 320	1	0	0	0	0	0	0	0	0	1
223 320	6	14	41	0	16	18	5	0	1	101
223 325delT 327	2	0	3	4	0	0	0	8	6	23
223 327	1	4	51	0	0	0	0	13	32	101
235 291 293	1	0	0	0	0	0	0	0	0	1
278 287 294 309	1	0	0	0	0	0	0	0	0	1
355	1	0	0	0	0	0	0	0	0	1
TOTALS

## Sheet: Relative frequencies
Table S3b. Haplotypes shared (relative frequencies) between Jamaica and the different African regions analyzed in the present study. Only the sequence segment 16090-16365 of the HVS-I was considered.
	Jamaica	BightofBenin	BightofBiafra	EastAfrica	GoldCoast	Senegambia	SierraLeone	SouthEastAfrica	West-centralAfrica
Jamaican profiles	n = 400	n = 421	n = 3641	n = 805	n = 505	n = 892	n = 823	n = 775	n = 1403			0-0.001
092 129 148 168 172 187 188G 189 223 230 311	0.0025	0	0	0	0	0	0	0	0			>0.01
092 189 223 278 294	0.0025	0	0.00027465	0	0	0	0	0	0
092 223 278 294 309	0.0025	0	0.0043944	0	0.0019802	0.00112108	0.00121507	0	0.00142552
093 124 223 256 265C	0.0025	0	0	0	0	0	0	0	0
093 126 187 189 223 264 270 278 311	0.0025	0	0	0	0.0019802	0	0	0	0
093 129 140 184 187 189 223 278 294 301 311 360	0.0025	0	0	0	0	0	0	0	0.00784034
093 129 148 168 172 187 188G 189 223 230 278 293 311 320	0.0025	0	0.0016479	0.00124224	0	0	0	0.00387097	0.00285103
093 129 148 168 172 187 188G 189 223 230 278 311 320	0.0025	0	0.00027465	0	0	0	0	0	0
093 129 187 189 223 265C 278 286G 294 311 360	0.0025	0	0.00192255	0.00124224	0	0	0	0	0.00213828
093 129 187 189 223 278 290 293 294 311 360	0.0025	0	0	0	0	0	0	0	0
093 129 189 278 300 311 354	0.0025	0	0	0	0	0	0	0	0.00213828
093 148 172 187 188G 189 223 230 311 320	0.0025	0	0.005493	0.00124224	0	0	0	0.0116129	0.0135424
093 148 223 265T	0.005	0.00475059	0	0	0.00792079	0	0.0036452	0	0
093 148 223 265T 311	0.0025	0	0	0	0	0.00112108	0	0	0
093 187 189 223 230 265C 278 286G 294 311	0.0025	0	0	0	0	0	0	0	0
093 189 192 223 278 294 309	0.0025	0.00475059	0.00027465	0	0.00792079	0.00112108	0.00121507	0	0
093 189 223 264 270 278 294 309	0.0025	0	0	0	0	0	0	0	0
093 189 223 278 294 309	0.0025	0	0.00027465	0	0.00594059	0	0	0	0.000712758
093 223 264 278	0.015	0.00475059	0	0	0.0039604	0.00112108	0.00121507	0	0
093 223 278 294	0.0025	0	0.00027465	0	0.0019802	0	0	0	0
093 223 278 294 309	0.0025	0.0023753	0.0005493	0	0.0039604	0.00224215	0.00243013	0	0
102 129 148 172 184 187 189 223 261 278 311	0.0025	0	0	0	0	0	0	0	0
108 129 187 189 223 278 284 293 294 311 360	0.005	0	0	0	0	0	0	0	0
111 124 189 223	0.0025	0	0.0005493	0	0	0	0	0	0.00142552
111 124 223	0.0025	0.00712589	0.0016479	0.00124224	0.00990099	0.0123318	0.0072904	0	0
111 126 187 189 223 239 270 278 293 311	0.0025	0	0.0016479	0	0	0	0.0036452	0	0.00356379
111 223 278 294 309	0.0025	0	0	0	0	0	0	0	0
111 223 290 299 319 362	0.0025	0	0	0	0	0	0	0	0
111A 145 184 239 278 292 311 355	0.0025	0	0	0	0	0	0.00121507	0	0
114 172 223 278 294 309	0.0075	0	0	0	0	0	0	0	0
114A 129 187 189 213 223 278 293 355 362	0.0025	0	0	0	0	0	0	0	0
114A 129 189 223 278	0.0025	0	0	0	0	0	0	0	0
114A 129 213 223	0.0025	0	0.00027465	0	0.0019802	0	0	0	0
114A 129 213 223 265 278 311	0.0025	0	0	0	0	0	0.00121507	0	0
114A 129 213 223 278	0.005	0.00712589	0.00137325	0	0.0039604	0.0156951	0.0036452	0	0
114A 129 213 223 278 311 362	0.005	0	0.00027465	0	0	0	0	0	0
114A 129 213 223 278 327 355 356 362	0.0025	0	0	0	0	0	0	0	0
114A 129 213 223 278 355 356 362	0.0025	0	0	0	0.0019802	0	0	0	0
114A 129 213 223 278 355 362	0.01	0.00712589	0.00411975	0.00124224	0.00792079	0.0246637	0.0036452	0	0.0085531
114A 129 213 223 278 362	0.0025	0	0.00247185	0	0	0.00784753	0.0036452	0	0
114A 189 192 223 278 294 362	0.0025	0	0	0	0.0019802	0	0	0	0
114A 189 223 278 294 362	0.005	0	0	0	0	0	0	0	0
124 145 189 223 278 362	0.0025	0	0	0	0	0.00112108	0.0036452	0	0
124 166 223	0.005	0.00712589	0.00631695	0	0.0019802	0	0.0036452	0	0
124 189 223 278 311 362	0.0025	0.0023753	0.0005493	0	0	0	0	0	0
124 189 223 278 362	0.0025	0.0023753	0.00137325	0	0.0019802	0.0044843	0.0036452	0	0
124 192 223 271 278 362	0.0025	0	0	0	0	0	0	0	0
124 209 223 278 362	0.005	0	0	0	0	0.00112108	0	0	0
124 223	0.0225	0.00475059	0.0076902	0	0.0158416	0.0134529	0.0206561	0.00387097	0.000712758
124 223 256	0.005	0.0023753	0.0049437	0.00496894	0.0158416	0.00896861	0.0145808	0	0.00427655
124 223 256 278 362	0.0025	0	0.00137325	0	0	0	0	0	0
124 223 274 278 362	0.0025	0	0	0	0	0	0	0	0
124 223 278 292 362	0.0025	0	0	0	0	0	0	0	0
124 223 278 293 362	0.0025	0	0.00027465	0	0	0	0	0	0
124 223 278 311 362	0.005	0.00950119	0.0129085	0.00248447	0	0.00224215	0.00121507	0.00645161	0.00784034
124 223 278 325	0.0025	0	0	0	0	0	0	0	0
124 223 278 355 362	0.0025	0	0	0	0	0.00112108	0.00607533	0	0
124 223 278 362	0.02	0.0522565	0.0227959	0.0111801	0.0415842	0.0325112	0.0510328	0.00129032	0.00427655
124 223 362	0.0025	0	0.0016479	0	0.0039604	0	0	0	0
126	0.0025	0	0	0.00124224	0	0	0	0	0
126 166 187 189 223 264 270 278 293 311	0.0025	0	0.000823949	0	0	0.00112108	0	0	0.00142552
126 172 187 189 223 264 270 278 293 301	0.0025	0	0	0	0	0	0	0	0
126 172 187 189 223 264 270 311	0.0025	0	0	0	0	0	0	0	0
126 178 189 223 264 270 278 293 311	0.0025	0	0	0	0	0	0	0	0
126 187 189	0.0025	0	0	0	0	0	0	0	0
126 187 189 223 239 264 270 278 310	0.0025	0	0	0	0	0	0	0	0
126 187 189 223 264 268 270 278 293 311	0.0025	0	0	0	0	0	0	0	0
126 187 189 223 264 270 278 292 311	0.0025	0	0	0	0	0	0	0	0
126 187 189 223 264 270 278 293 294 309 311	0.0025	0	0	0	0	0	0	0	0
126 187 189 223 264 270 278 293 301 311	0.005	0.0023753	0	0	0.0039604	0	0.00121507	0	0
126 187 189 223 264 270 278 293 311	0.05	0.0570071	0.032134	0.00248447	0.0336634	0.0358744	0.0243013	0.00129032	0.0128297
126 187 189 223 264 270 278 293 311 362	0.0025	0	0	0	0	0.00112108	0	0	0
126 187 189 223 264 270 278 311	0.0275	0.0118765	0.0104367	0	0.0217822	0.0100897	0.0255164	0.00645161	0.0163934
126 187 189 223 264 270 278 311 327	0.0025	0	0	0	0	0	0	0	0
126 189 223 264 270 278 293 311	0.0025	0	0	0	0	0	0.00486027	0	0
129 145 189 215 223 278 294 311 319 360	0.0025	0	0	0	0.0019802	0	0	0	0
129 145 189 223 234 278 294 311 360	0.0025	0	0	0	0	0	0	0	0
129 148 168 172 187 188G 189 223 230 278 293 311 320	0.0075	0	0.005493	0.00745342	0	0	0	0.036129	0.0228083
129 148 168 172 187 188G 189 223 230 294 311 320 362	0.0025	0	0	0	0	0	0	0	0
129 148 168 172 187 188G 189 223 230 311 320	0.0075	0.0190024	0.0184015	0.0111801	0.00990099	0.0179372	0.0145808	0.00258065	0.00784034
129 148 168 172 187 188G 189 223 230 311 320 325 362	0.0025	0	0	0	0	0	0.00243013	0	0
129 148 168 172 187 188G 189 223 230 311 320 362	0.005	0.0118765	0.0016479	0	0	0	0	0	0.00356379
129 148 172 187 188G 189 223 230 311 320 362	0.005	0	0	0	0	0	0	0	0
129 148 189 278 300 354	0.0025	0	0.0032958	0	0	0	0	0	0
129 163 187 189 223 278 293 294 311 360	0.0025	0.00475059	0.0005493	0	0.0217822	0.00112108	0.0036452	0	0.000712758
129 172 174A 184 187 189 223 261 278 290 293 311 360	0.0025	0	0	0	0	0	0	0	0
129 184 189 215 223 278 294 311 360	0.005	0	0	0	0.0019802	0	0	0	0
129 187 189 213 223 265C 274 278 286G 294 311 360	0.0025	0	0	0	0	0	0	0	0
129 187 189 223 265C 278 286G 288 294 311 360	0.005	0	0.00192255	0	0	0	0	0	0
129 187 189 223 265C 278 286G 290 311 359 360	0.0025	0	0	0	0	0	0	0	0
129 187 189 223 265C 278 286G 294 311 359 360	0.0025	0	0	0	0	0	0	0	0.00142552
129 187 189 223 265C 278 286G 294 311 360	0.0075	0.0023753	0.00466905	0	0	0	0	0	0.00213828
129 187 189 223 265C 286A 294 311 320 360	0.005	0	0.0010986	0	0	0	0	0	0.00285103
129 187 189 223 274 278 293 294 311	0.0025	0	0.00027465	0	0	0	0	0	0
129 187 189 223 274 278 293 294 311 360	0.0025	0.0023753	0.0477891	0	0	0	0	0.00258065	0.0456165
129 187 189 223 278 284 293 294 311 325 360	0.0025	0	0.00027465	0	0	0	0	0	0
129 187 189 223 278 284 293 294 311 360	0.005	0	0.00576765	0	0	0	0	0	0.000712758
129 187 189 223 278 293 294 311 360 362	0.0025	0	0	0	0	0	0	0	0
129 189 192 209 223 278 294 309	0.0025	0	0.00027465	0	0	0	0	0	0
129 189 209 223 292 295 311	0.005	0	0.00027465	0	0	0	0	0	0
129 189 223 265C 278 286G 294 311 360	0.0025	0	0.00027465	0	0	0	0	0	0
129 189 278 300	0.0025	0	0	0	0.0019802	0	0	0	0
129 209 223 266 292 295 311	0.0025	0	0	0	0	0	0	0	0
129 209 223 291 292 295 311	0.0025	0	0	0	0	0	0	0	0.000712758
129 209 223 292 295 311	0.025	0.00475059	0.0159297	0.00372671	0.0039604	0	0.00486027	0.00129032	0.00356379
129 223	0.0025	0	0.0005493	0.00372671	0	0	0	0	0
129 223 254 266 278 344	0.0025	0	0	0	0	0	0	0	0
129 223 278 294	0.0025	0	0.00027465	0.00124224	0	0	0	0.00129032	0.00213828
129 223 278 294 309	0.0075	0.00475059	0.005493	0	0	0	0.00121507	0	0.00285103
129 223 278 362	0.0025	0	0	0	0	0	0.00121507	0.00129032	0
129 223 362	0.0025	0	0	0	0	0	0	0	0
136 172 189 223 239 311 320	0.0025	0	0	0	0	0	0	0	0
145 166 223 224 278 295	0.0025	0	0	0	0	0	0	0	0
147 172 189 223 320	0.0025	0	0	0	0	0	0	0	0
148 167 172 187 188G 189 223 230 311 320	0.0025	0	0	0	0	0	0	0	0
148 168 172 187 188G 189 223 230 311 320 362	0.0025	0	0	0	0	0	0	0	0
148 172 187 188G 189 223 230 256 311 320	0.0025	0	0	0	0	0	0	0.00129032	0
148 172 187 188G 189 223 230 311 320	0.0025	0.0023753	0.00247185	0.00745342	0	0	0	0.08	0.0192445
148 218 223 278 320	0.0025	0	0	0	0	0	0	0	0
166delA 223 356	0.0025	0	0	0	0	0	0	0	0
169 195 223 235 243 244 311	0.0025	0	0	0	0	0	0	0	0
172 184 219 234 278 311	0.0025	0	0.00027465	0	0	0	0	0	0
172 187 189 223 265C 278 286G 294 311 360	0.0025	0	0	0	0	0	0	0	0.00142552
172 187 189 223 320	0.0025	0	0	0	0	0.00112108	0	0	0
172 189 209 223 311 320	0.0025	0	0	0	0.0039604	0	0	0	0
172 189 219 240 278	0.005	0	0	0	0	0	0	0	0
172 189 223 239 320	0.0025	0	0	0	0.00594059	0	0.00121507	0	0
172 189 223 261 309 320	0.0025	0	0	0	0	0	0.00121507	0	0
172 189 223 265 320	0.0025	0	0	0	0	0	0	0	0
172 189 223 266 320	0.0025	0	0.000823949	0	0	0	0	0	0
172 189 223 278 294 309 362	0.0025	0	0	0	0	0	0	0	0
172 189 223 278 320	0.0025	0	0.00027465	0	0.0019802	0	0	0	0
172 189 223 311 320	0.0075	0.00950119	0.00137325	0	0.0039604	0	0	0.00129032	0.00427655
172 189 223 320	0.04	0.023753	0.0288382	0.00621118	0.0217822	0.0112108	0.0170109	0.0167742	0.0377762
172 223 278 294 309	0.0025	0	0	0	0.0039604	0	0	0	0
172 223 278 309 327	0.0025	0	0.000823949	0	0	0	0	0	0
172 223 278 311 318	0.0025	0	0	0	0	0	0	0	0
176 223 311 327	0.0025	0	0	0	0	0	0	0	0
179 189 223 239 311 320 362	0.0025	0.00712589	0.0016479	0	0.0019802	0	0	0	0
179 223 327	0.0025	0	0.0016479	0	0	0	0	0	0
184 189 192 223 278 290 294 309	0.0025	0	0	0	0	0	0	0	0
185 189 223 264 327	0.0025	0	0.00027465	0	0	0	0	0	0
185 189 223 278 294 309	0.0025	0	0.00027465	0	0	0	0	0	0
185 189delT 223 264 327	0.0025	0	0	0	0	0	0	0	0
185 223 264 327	0.0025	0	0	0	0	0	0	0	0
185 223 311 327	0.0025	0	0.000823949	0.00621118	0	0	0	0.00387097	0.0085531
185 223 327	0.0025	0.0023753	0.000823949	0	0	0	0	0.00903226	0.00712758
187 189 223 278 293 294 311 360	0.0025	0.0023753	0.0010986	0	0	0	0	0	0.00285103
187 189 223 278 294	0.0025	0	0	0	0	0	0.00121507	0	0
187 189 223 278 294 309	0.0025	0	0	0	0	0	0	0	0
189 192 223 274 278 294 309	0.0025	0	0	0.00124224	0	0	0	0	0
189 192 223 278 294	0.0025	0.00475059	0.00357045	0.00372671	0.0019802	0.0044843	0.00607533	0.00387097	0.00427655
189 192 223 278 294 309	0.015	0.023753	0.0140071	0.00869565	0.019802	0.0123318	0.0170109	0.00903226	0.0163934
189 192 223 278 294 362	0.0075	0	0.0010986	0	0.0237624	0	0.00486027	0	0
189 217	0.0025	0	0	0	0	0	0	0	0
189 218 223 234 278 294 309 357	0.0025	0	0	0	0	0	0	0	0
189 223 234 249 278 294 295	0.0025	0	0	0	0	0	0	0	0.00213828
189 223 248 278 294 309	0.0025	0	0	0	0	0	0	0	0
189 223 264 278	0.0025	0	0.00027465	0	0	0	0.00121507	0	0
189 223 264 278 294 309	0.0025	0	0	0	0	0.00112108	0.00121507	0	0
189 223 278 294	0.0025	0	0.00357045	0.00372671	0	0.00560538	0.00121507	0	0
189 223 278 294 304 309	0.0025	0	0	0	0	0	0	0	0
189 223 278 294 309	0.0525	0.0142518	0.0115353	0.0347826	0.0316832	0.0123318	0.0145808	0.00516129	0.00356379
189 223 278 294 309 362	0.0025	0	0.00027465	0	0	0	0.00121507	0	0
189 223 278 294 362	0.0025	0.00475059	0.00192255	0	0.0039604	0.00224215	0.0121507	0	0
189 278 294 309	0.0025	0	0	0	0	0	0	0	0
189 278 318	0.0025	0	0	0	0	0	0	0	0
206C 291 359	0.0025	0	0	0	0	0	0	0	0
209 223 235 274 292 311	0.0025	0	0.000823949	0	0	0	0	0	0
209 223 292 295 311	0.005	0	0	0	0.0039604	0.00560538	0.0170109	0	0
209 223 292 311	0.015	0.0166271	0.0140071	0.00745342	0.0118812	0.00672646	0.00243013	0	0.000712758
209 223 311	0.005	0.0023753	0.0071409	0.00372671	0.0019802	0	0.00243013	0.00387097	0.0306486
213 223 239 278 294 309	0.005	0.00475059	0.00137325	0	0.00792079	0.00112108	0.0036452	0	0.00142552
213 223 278 294 309	0.0025	0	0.0005493	0	0.0019802	0.00336323	0.00243013	0	0
219 223 264	0.0025	0	0	0	0	0	0	0	0
223	0.005	0.00712589	0.0107113	0.00372671	0	0	0.0036452	0.00516129	0
223 230	0.0025	0	0	0	0	0	0	0	0
223 242 249 278	0.0025	0	0	0	0	0	0	0	0
223 256 278 294 309	0.0025	0.0023753	0.0043944	0	0.0019802	0	0.00121507	0	0.00285103
223 261 278	0.0025	0	0	0	0	0.00224215	0.00243013	0	0
223 264	0.0025	0.0023753	0.00247185	0.00248447	0	0.0168161	0.00607533	0.00129032	0.00641483
223 264 278	0.005	0.00712589	0.0043944	0	0.00594059	0.0112108	0.00121507	0	0.00142552
223 264 290	0.0025	0	0	0	0	0	0	0	0
223 264 319	0.0025	0	0	0	0	0	0	0	0
223 265T	0.01	0.00712589	0.00823949	0.00496894	0.0019802	0	0	0.0129032	0.02067
223 265T 316	0.0025	0	0	0	0	0	0	0	0
223 266 278 287 340	0.0025	0	0	0	0	0	0	0	0
223 270 278 294 309	0.0025	0	0	0	0	0	0	0	0
223 270 320	0.0025	0	0	0	0	0	0	0	0
223 274 278 290 294	0.0025	0	0	0	0	0	0	0	0
223 274 278 294	0.0025	0	0	0	0	0	0	0	0
223 278	0.0175	0.0118765	0.00741555	0	0.019802	0.0695067	0.0449575	0	0.00427655
223 278 286 294	0.0025	0.0023753	0	0	0.0039604	0.00112108	0.00121507	0.00516129	0
223 278 286 294 309	0.005	0.00475059	0.00411975	0.00124224	0.0217822	0.00336323	0.00972053	0.0477419	0.00570207
223 278 294	0.0025	0.00712589	0.0038451	0	0.0138614	0.00224215	0.00607533	0	0.00498931
223 278 294 309	0.055	0.0760095	0.021148	0.00496894	0.0613861	0.0269058	0.0352369	0.0129032	0.0171062
223 278 294 309 319	0.0225	0	0	0	0	0	0	0	0
223 278 294 309 325	0.0025	0	0.00027465	0	0	0	0	0	0
223 278 304 355 362	0.0025	0	0	0	0	0	0	0	0
223 278 318	0.0025	0.00712589	0.0005493	0	0	0.00112108	0.0072904	0	0
223 278 318 363	0.0025	0	0	0	0	0	0	0	0
223 278 355 362	0.0025	0	0.00027465	0	0	0	0	0	0
223 278 362	0.0025	0.00712589	0.0032958	0	0.0237624	0.00672646	0.00850547	0.00516129	0
223 291	0.0025	0	0.00027465	0	0	0	0	0	0
223 291 320	0.0025	0	0	0	0	0	0	0	0
223 299 320	0.0025	0	0	0	0	0	0	0	0
223 320	0.015	0.0332542	0.0112606	0	0.0316832	0.0201794	0.00607533	0	0.000712758
223 325delT 327	0.005	0	0.000823949	0.00496894	0	0	0	0.0103226	0.00427655
223 327	0.0025	0.00950119	0.0140071	0	0	0	0	0.0167742	0.0228083
235 291 293	0.0025	0	0	0	0	0	0	0	0
278 287 294 309	0.0025	0	0	0	0	0	0	0	0
355	0.0025	0	0	0	0	0	0	0	0
