# Supplementary material for: Interdisciplinary approach to the demography of Jamaica
Source: BMC Evol Biol. 2012 Feb 23;12:24. doi: 10.1186/1471-2148-12-24 (PMC3299582; doi:10.1186/1471-2148-12-24)
Supplement: Additional file 4 — Table S4. Number of shared haplotypes between the different regions considered in the present study. Numbers in the diagonal are the number of different haplotypes per region. In brackets is the proportion of the Jamaican haplotypes that are shared with each of the African regions considered. [file 1471-2148-12-24-S4.XLSX]

## Sheet: Table S3
Table S3. Number of shared haplotypes between the different regions considered in the present study. Numbers in the diagonal are the number of different haplotypes per region. In brackets is the proportion of the Jamaican haplotypes that are shared with each of the African regions considered
	Jamaica	Bight of Benin	Bight of Biafra	East Africa	Gold Coast	Senegambia	Sierra Leone	South East Africa	West-central Africa
Jamaica	231	41 (18%)	60 (26%)	21 (9%)	43 (19%)	35 (15%)	41 (18%)	23 (10%)	38 (16%)
Bight of Benin		249	77	23	38	58	60	22	38
Bight of Biafra			1146	46	91	74	83	67	108
East Africa				482	15	25	19	20	32
Gold Coast					300	48	61	27	26
Senegambia						439	89	18	29
Sierra Leone							468	23	23
South East Africa								291	39
West-central Africa									500
